# Supplementary material for: Photocatalytic and Cathode Active Abilities of Ni-Substituted α-FeOOH Nanoparticles
Source: Int J Mol Sci. 2023 Sep 19;24(18):14300. doi: 10.3390/ijms241814300 (PMC10532508; doi:10.3390/ijms241814300)
Supplement: Supplementary file 1 [file ijms-24-14300-s001.zip]

Archive with 1 entries (1 files):
- ijms-2587771-supplementary.pdf
